# Supplementary material for: Differential cytotoxicity of long-chain bases for human oral gingival epithelial keratinocytes, oral fibroblasts, and dendritic cells
Source: Data Brief. 2015 Sep 7;5:285–91. doi: 10.1016/j.dib.2015.08.025 (PMC4596918; doi:10.1016/j.dib.2015.08.025)
Supplement: Supplementary file 1 — Supplementary material [file mmc1.zip]

Archive with 11 entries (11 files):
- 1_coi_disclosure_(Mehalick)_V2.pdf
- 2_coi_disclosure_(Poulsen)_V2.pdf
- 3_coi_disclosure_(Fischer)_V2.pdf
- 4_coi_disclosure_(Lanzel)_V2.pdf
- 5_coi_disclosure_(Bates)_V2.pdf
- 6_coi_disclosure_(Walters)__V2.pdf
- 7_coi_disclosure_(Cavanaugh)_V2.pdf
- 8-coi_disclosure_(Guthmiller)_V2.pdf
- 9_coi_disclosure_(Johnson)_V2.pdf
- 10_coi_disclosure_(Wertz)_V2.pdf
- 11_coi_disclosure_(Brogden)_V2.pdf
